# Supplementary material for: CMLPS-N1: a novel preclinical cell line model for canine mammary tumor and its application in therapeutic screening
Source: Vet Q. 2026 Jan 10;46(1):2614697. doi: 10.1080/01652176.2026.2614697 (PMC12794710; doi:10.1080/01652176.2026.2614697)
Supplement: supplementary TableS1.xls [file TVEQ_A_2614697_SM9799.xls]

## Sheet: Immunofluorescence
Antibody Name	Manufacturer	Catalog Number
Vimentin	Abclonal	A19607
CK8	Affinity	AF6097
MDM2	Proteintech	66511-1-Ig
Ki67	Proteintech	27309-1-AP
ER	Affinity	AF6058
PR	Affinity	AF6106
HER2	Affinity	AF6070

## Sheet: Immunohistochemistry
Antibody Name	Manufacturer	Catalog Number
Vimentin	Boster	BM0135
PCK	Boster	BM0030
MDM2	Proteintech	66511-1-Ig
Ki67	Proteintech	27309-1-AP
ER	servicebio	GB111843
PR	servicebio	GB11262
HER2	Proteintech	18299-1-AP

## Sheet: Western blot
Antibody Name	Manufacturer	Catalog Number
Notch1	Nature Biosciences	A28664
p-PDK1	Abclonal	AP0426
p53	Abclonal	A21630
p21	Abclonal	A19094
Vimentin	Abclonal	A19607
N-cadherin	Abclonal	A19083
MMP-9	Abclonal	A2095
MMP-13	Abclonal	A11148
ER	Abclonal	A12976
PR	Abclonal	A22061
HER2	Abclonal	A21248
CDK2	Abclonal	A16885
Cyclin D3	Nature Biosciences	A96955
Cyclin E1	Abclonal	A22360
β-actin	Abclonal	AC026
